# Supplementary material for: BTN3A3 inhibits the proliferation, migration and invasion of ovarian cancer cells by regulating ERK1/2 phosphorylation
Source: Front Oncol. 2022 Aug 17;12:952425. doi: 10.3389/fonc.2022.952425 (PMC9428752; doi:10.3389/fonc.2022.952425)
Supplement: Supplementary file 7 [file Table_4.xls]

## Sheet: Table S4
Table S4. List of the 15 upregulated proteins in the Flag-BTN3A3 NIH:OVCAR-3 cells relative to the NIH:OVCAR-3 cells
Protein_group_ID	Protein_ID	Protein_Q value	Proteins_number	Proteins_ID	Peptides	Unique peptides	Sequence coverage [%]	Mol. weight [kDa]	Intensity EV	Intensity BTN3A3	iBAQ EV	iBAQ BTN3A3	BTN3A3/EV	p Value	Symbol	Description	KEGG_A_class	KEGG_B_class	Pathway	K_ID	GO Component	GO Function	GO Process
71	ENST00000361232	0	31	ENST00000361232;ENST00000244519;ENST00000490254;ENST00000496719;ENST00000487272;ENST00000471353;ENST00000414912;ENST00000289361;ENST00000532865;ENST00000508906;ENST00000396934;ENST00000527422;ENST00000396948;ENST00000377708;ENST00000356386;ENST00000506698;ENST00000487627;ENST00000530653;ENST00000450085;ENST00000482451;ENST00000494393;ENST00000527417;ENST00000476549;ENST00000425234;ENST00000527639…	17	17	29	59.687	0	5057700000	0	219900000	999999	0	BTN3A3	butyrophilin subfamily 3 member A3 isoform a precursor [Homo sapiens]	-	-	-	-	GO:0016020//membrane;GO:0044425//membrane part;GO:0031224//intrinsic component of membrane	-	-
218	ENST00000412805	0	7	ENST00000412805;ENST00000448743;ENST00000425035;ENST00000405867;ENST00000545822;ENST00000317799;ENST00000537713	2	2	23.8	9.2839	0	79961000	0	11423000	999999	0	HADHB	trifunctional enzyme subunit beta, mitochondrial isoform 1 precursor [Homo sapiens]	Metabolism	Global and Overview;Amino acid metabolism;Lipid metabolism	ko01100//Metabolic pathways;ko01110//Biosynthesis of secondary metabolites;ko01130//Biosynthesis of antibiotics;ko01212//Fatty acid metabolism;ko00071//Fatty acid degradation;ko00280//Valine, leucine and isoleucine degradation;ko00062//Fatty acid elongation	K07509	-	GO:0016746//transferase activity, transferring acyl groups;GO:0016747//transferase activity, transferring acyl groups other than amino-acyl groups;GO:0016408//C-acyltransferase activity;GO:0003824//catalytic activity;GO:0016740//transferase activity	-
122	ENST00000608478	0	3	ENST00000608478;ENST00000614010;ENST00000264498	2	2	11.6	17.254	0	74705000	0	10672000	999999	0	FGF2	fibroblast growth factor 2 [Homo sapiens]	Cellular Processes;Environmental Information Processing;Human Diseases	Cellular commiunity;Cell motility;Cancers;Signal transduction	ko05200//Pathways in cancer;ko04151//PI3K-Akt signaling pathway;ko04010//MAPK signaling pathway;ko04014//Ras signaling pathway;ko04015//Rap1 signaling pathway;ko05205//Proteoglycans in cancer;ko04810//Regulation of actin cytoskeleton;ko04550//Signaling pathways regulating pluripotency of stem cells;ko05218//Melanoma	K18497	GO:0044421//extracellular region part;GO:0005576//extracellular region	-	-
342	ENST00000368733	0	2	ENST00000368733;ENST00000368732	2	2	23.7	10.834	0	68227000	0	8528400	999999	0	S100A8	protein S100-A8 isoform d [Homo sapiens]	-	-	-	-	-	-	GO:0044237//cellular metabolic process;GO:0008152//metabolic process;GO:0009987//cellular process;GO:0044248//cellular catabolic process;GO:0009056//catabolic process
97	ENST00000257192	0	1	ENST00000257192	2	2	3.3	113.75	0	107290000	0	2616800	999999	0	DSG1	desmoglein-1 preproprotein [Homo sapiens]	Human Diseases	Infectious diseases	ko05150//Staphylococcus aureus infection	K07596	-	-	GO:0034329//cell junction assembly;GO:0044699//single-organism process;GO:0016043//cellular component organization;GO:0071840//cellular component organization or biogenesis;GO:0044085//cellular component biogenesis;GO:0022607//cellular component assembly;GO:0034330//cell junction organization;GO:0044763//single-organism cellular process;GO:0009987//cellular process
324	ENST00000392653	0	10	ENST00000392653;ENST00000368758;ENST00000368757;ENST00000368756;ENST00000368755;ENST00000368751;ENST00000368750;ENST00000360379;ENST00000368748;ENST00000468739	2	2	43.1	7.9653	0	12879000	0	2146500	999999	0	SPRR2A	small proline-rich protein 2A [Homo sapiens]	-	-	-	-	-	GO:0005488//binding	-
204	ENST00000438032	0	8	ENST00000438032;ENST00000312239;ENST00000375003;ENST00000419948;ENST00000424732;ENST00000414993;ENST00000417710;ENST00000375000	4	4	12.8	36.514	0	32868000	0	1933400	999999	0	HP1BP3	heterochromatin protein 1-binding protein 3 [Homo sapiens]	-	-	-	-	GO:0043227//membrane-bounded organelle;GO:0044464//cell part;GO:0005623//cell;GO:0043226//organelle;GO:0005622//intracellular;GO:0044424//intracellular part;GO:0043229//intracellular organelle;GO:0043231//intracellular membrane-bounded organelle	-	-
48	ENST00000223095	0	1	ENST00000223095	2	2	4.7	45.059	0	25750000	0	1287500	999999	0	SERPINE1	plasminogen activator inhibitor 1 precursor [Homo sapiens]	Organismal Systems;Cellular Processes;Environmental Information Processing;Human Diseases	Infectious diseases;Cell growth and death;Endocrine and metabolic diseases;Signal transduction;Immune system	ko04390//Hippo signaling pathway;ko05142//Chagas disease (American trypanosomiasis);ko04933//AGE-RAGE signaling pathway in diabetic complications;ko04066//HIF-1 signaling pathway;ko04115//p53 signaling pathway;ko04610//Complement and coagulation cascades	K03982	-	-	GO:0050896//response to stimulus;GO:0010033//response to organic substance;GO:0043207//response to external biotic stimulus;GO:0009617//response to bacterium;GO:0009607//response to biotic stimulus;GO:0042221//response to chemical;GO:0051707//response to other organism;GO:0002237//response to molecule of bacterial origin;GO:1901700//response to oxygen-containing compound;GO:0032496//response to l…
290	ENST00000421047	0	4	ENST00000421047;ENST00000346192;ENST00000382199;ENST00000457616	2	2	4.1	59	0	25027000	0	1042800	999999	0	IGF2BP2	insulin-like growth factor 2 mRNA-binding protein 2 isoform c [Homo sapiens]	-	-	-	-	-	-	GO:0032502//developmental process
271	ENST00000336812	0	1	ENST00000336812	5	5	6.5	90.932	0	34888000	0	894560	999999	0	DHX15	pre-mRNA-splicing factor ATP-dependent RNA helicase DHX15 [Homo sapiens]	Genetic Information Processing	Transcription	ko03040//Spliceosome	K12820	-	GO:0016462//pyrophosphatase activity;GO:0003824//catalytic activity;GO:0016817//hydrolase activity, acting on acid anhydrides;GO:0016818//hydrolase activity, acting on acid anhydrides, in phosphorus-containing anhydrides;GO:0017111//nucleoside-triphosphatase activity;GO:0016787//hydrolase activity;GO:0042623//ATPase activity, coupled;GO:0016887//ATPase activity	-
115	ENST00000599614	0	10	ENST00000599614;ENST00000595018;ENST00000593587;ENST00000352456;ENST00000263367;ENST00000602130;ENST00000392006;ENST00000597725;ENST00000599719;ENST00000378215	2	2	4.4	71.611	0	19108000	0	636940	999999	0	HNRNPUL1	heterogeneous nuclear ribonucleoprotein U-like protein 1 isoform a [Homo sapiens]	Human Diseases	Infectious diseases	ko05164//Influenza A	K15047	-	-	GO:0044260//cellular macromolecule metabolic process;GO:0034645//cellular macromolecule biosynthetic process;GO:0006139//nucleobase-containing compound metabolic process;GO:0008152//metabolic process;GO:0097659//nucleic acid-templated transcription;GO:0006807//nitrogen compound metabolic process;GO:0044237//cellular metabolic process;GO:0006351//transcription, DNA-templated;GO:0009058//biosynthet…
229	ENST00000322535	0	7	ENST00000322535;ENST00000528302;ENST00000524627;ENST00000533595;ENST00000530322;ENST00000530981;ENST00000524475	5	5	6.7	100.23	0	23905000	0	531220	999999	0	SF3B2	splicing factor 3B subunit 2 [Homo sapiens]	Genetic Information Processing	Transcription	ko03040//Spliceosome	K12829	GO:0043231//intracellular membrane-bounded organelle;GO:0044424//intracellular part;GO:0043233//organelle lumen;GO:0044422//organelle part;GO:0005622//intracellular;GO:0031981//nuclear lumen;GO:0043227//membrane-bounded organelle;GO:0043229//intracellular organelle;GO:0044464//cell part;GO:0043226//organelle;GO:0005634//nucleus;GO:0044428//nuclear part;GO:0031974//membrane-enclosed lumen;GO:00056…	-	-
365	ENST00000375436	0.0048309	2	ENST00000375436;ENST00000375433	2	2	3.6	56.084	0	11845000	0	438720	999999	0	RCC2	protein RCC2 [Homo sapiens]	-	-	-	-	-	-	GO:0044699//single-organism process;GO:0044839//cell cycle G2/M phase transition;GO:0000086//G2/M transition of mitotic cell cycle;GO:0009987//cellular process;GO:0022402//cell cycle process;GO:0007049//cell cycle;GO:0044770//cell cycle phase transition;GO:0044772//mitotic cell cycle phase transition;GO:0044763//single-organism cellular process;GO:1903047//mitotic cell cycle process;GO:0000278//m…
120	ENST00000264350	0	2	ENST00000264350;ENST00000508159	3	3	2.6	116.85	0	22245000	0	411940	999999	0	HERC5	E3 ISG15--protein ligase HERC5 [Homo sapiens]	-	-	-	-	-	-	-
340	ENST00000529168	0	3	ENST00000529168;ENST00000368474;ENST00000368471	4	4	3	132.65	0	16554000	0	250820	999999	0	ADAR	RecName: Full=Double-stranded RNA-specific adenosine deaminase; Short=DRADA; AltName: Full=136 kDa double-stranded RNA-binding protein; Short=p136; AltName: Full=Interferon-inducible protein 4; Short=IFI-4; AltName: Full=K88DSRBP	Organismal Systems;Human Diseases	Infectious diseases;Immune system	ko05164//Influenza A;ko05162//Measles;ko04623//Cytosolic DNA-sensing pathway	K12968	-	-	GO:0006952//defense response;GO:0050896//response to stimulus;GO:0006950//response to stress
